# Supplementary material for: Phosphatidylcholine Liposomes Reprogram Macrophages toward an Inflammatory Phenotype
Source: Membranes (Basel). 2023 Jan 21;13(2):141. doi: 10.3390/membranes13020141 (PMC9968183; doi:10.3390/membranes13020141)
Supplement: Supplementary file 1 [file membranes-13-00141-s001.zip]

Archive with 3 entries (3 files):
- Cauvi et al. Membranes Table S1_Supp Info.xlsx
- Cauvi et al. Membranes Table S2_Supp Info.xlsx
- Cauvi et al_Supplemental Figure S1.pdf
